# Supplementary material for: Assessment of the Degradation Potential and Genomic Insights towards Phenanthrene by Dietzia psychralcaliphila JI1D
Source: Microorganisms. 2021 Jun 19;9(6):1327. doi: 10.3390/microorganisms9061327 (PMC8235520; doi:10.3390/microorganisms9061327)
Supplement: Supplementary file 1 [file microorganisms-09-01327-s001.zip]

Archive with 1 entries (1 files):
- microorganisms-1244174-supplementary.pdf
